# Supplementary material for: Study on the Dynamic Changes in Non-Volatile Metabolites of Rizhao Green Tea Based on Metabolomics
Source: Molecules. 2023 Nov 6;28(21):7447. doi: 10.3390/molecules28217447 (PMC10650644; doi:10.3390/molecules28217447)
Supplement: Supplementary file 1 [file molecules-28-07447-s001.zip]

Archive with 1 entries (1 files):
- molecules-2624124-supplementary.pdf
